# Supplementary material for: Development of Terminator–Promoter Bifunctional Elements for Application in Saccharomyces cerevisiae Pathway Engineering
Source: Int J Mol Sci. 2023 Jun 7;24(12):9870. doi: 10.3390/ijms24129870 (PMC10298055; doi:10.3390/ijms24129870)
Supplement: Supplementary file 1 [file ijms-24-09870-s001.zip]

Archive with 1 entries (1 files):
- ijms-2132034-supplementary.pdf
